# Supplementary material for: Alteration of Gastrointestinal Function and the Ameliorative Effects of Hericium erinaceus Polysaccharides in Tail Suspension Rats
Source: Nutrients. 2025 Feb 18;17(4):724. doi: 10.3390/nu17040724 (PMC11858084; doi:10.3390/nu17040724)
Supplement: Supplementary file 1 [file nutrients-17-00724-s001.zip]

Archive with 1 entries (1 files):
- nutrients-3473370-supplementary.pdf
